# Supplementary material for: Pharmacological activation of SIRT6 suppresses progression of head and neck and esophageal squamous cell carcinoma by modulation of cellular metabolism and protein translation
Source: Cell Death Dis. 2025 Oct 16;16(1):727. doi: 10.1038/s41419-025-07959-5 (PMC12533074; doi:10.1038/s41419-025-07959-5)
Supplement: Supplementary file 9 — Tumor volumes [file 41419_2025_7959_MOESM9_ESM.xlsx]

## Sheet: Figure1_KYSE180
Days	Vehicle								MDL-800 (80mg/kg)
0	84.64	82.524	68.796	85.05	65.6	81.144	75.852	81.144	70.602	46.656	62.361	59.319	65.559	70.602	53.391	97.336
4	142.956	148.225	87.075	134.832	88.752	160.113	89.1	157.3	112.847	46.546	75.809	99.072	47.952	135.2	68.796	139.15
7	130.075	201.84	68.8	168.948	89.964	178.475	98.736	139.968	112.5	65.6	73.96	72.324	42.875	122.247	57.798	137.052
10	164.836	252.648	110.45	181.944	105.3	270.336	145.2	242.406		74.088	88.752	87.12		157.464	80.688	166.208
14	242.406	263.568	119.286	212.097	157.464	317.583	181.012	273.829		86.756	106.48	110.592		151.25	103.684	172.425

## Sheet: Figure4_KYSE180
Days	Vehicle												MDL-800 (80mg/kg)										BYL719 (25mg/kg)									Combination
0	120.05	132.5	70.602	87.12	97.997	107.325	145.656	137.54	175.616	120.05	83.205	160.38	87.12	54.76	140.454	143.312	68.921	106.032	117.504	114.868	117.649	148.72	82.908	112.789	133.632	76.8	132.651	132.5	64	176.967	121.968	84.672	54.76	59.319	53.391	112.659	157.464	100.672	127.5	97.2	68.921	47.775	132.5
4	117.504	163.296	90.992	97.2	135	121.495	166.375	164.944	181.888	105.8	84.05	261.392	85.184	32.768	91.728	84.05	43.56	101.568	97.2	92.45	117.649	160.38	68.8	133.584	155	136.958	125	166.375	66.924	180.792	116.16	77.616	47.952	54.432	35.937	107.325	151.424	117.077	90.601	86.903	45.325	35.1	110.45
7	132.055	192.456	140.454	127.5	188.16	164.944	222.024	211.185	187.55	145.656	137.853	282.624	82.908	60.84	114.264	109.35	73.6	126.72	98.736	175.45	117.504	201.438	102.608	167.5	196.63	157.5	160.38	166.375	85.054	193.821	129.6	99.225	59.319	46.656	42.875	92.45	151.424	146.016	99.846	97.2	55.125	0	135
10	194.432	228.752	165.731	151.424	216	198.288	305.252	284.456	238.328	249.86	257.594	290.238	99.846	60.84	129.654	141.659	75.2	160.113	127.253	169.4	143.312	190.575	82.369	150.236	153.664	82.908	125	146.016	79.507	180.792	121.968	88.2	47.396	42.772	27	101.695	166.212	160.38	101.568	117.649	55.488	0	140.608
14	187.55	299.832	154.128	191.691	225.388	264.191	270	289.737	234.423	198.189	151.424	290.238	119.808	67.2	159.536	132.055	89.056	201.438	99.225	198.476	140	215.822	150.858	177.674	247.151	120.05	163.296	181.888	133.308	244.8	136.958	129.654	79.38	50.653	54.872	132.055	151.424	181.5	146.016	114.868	70.756	0	151.424
17	230.4	303.676	157.464	218.66	280.8	250.047	304.92	248.4	222.784	290.816	158.976	323.68	134.456	63.536	150.858	145.656	103.823	208.568	137.5	167.648	148.72	262.8	181.5	194.688	205.7	176.967	116.38	201.84	138.24	196.625	119.808	73.926	77.616	44.1	46.656	141.659	148.72	154.495	112.659	90.774	76.8	0	151.424
21	288.3	321.1	175.45	234	282.796	319.056	373.034	303.676	323.68	322.344	245.586	362.6	166.212	73.6	172.044	157.464	93.15	250.047	162.922	220.825	142.5	271.633	118.096	220.825	271.633	216.293	144.06	211.932	176.868	152.5	140.608	129.076	79.007	87.12	65.6	158.661	198.189	171.349	133.632	129.024	145	0	223.2
24	311.296	235.95	148.72	257.548	321.1	357.911	352.8	252.3	290.816	314.432	291.525	338.031	172.044	85.184	184.525	162.922	139.258	234	190.575	202.675	166.212	331.056	176.868	218.7	227.448	207.036	184.671	230.702	135.52	201.204	218.66	162.5	105.8	57.498	74.088	165.731	169.4	154.128	117.504	130.331	120.612	0	194.94
27	418.968	329.427	211.932	352.8	479.408	393.198	410.7	280.8	265.923	367.993	287.3	468.391	282.624	140	211.932	183.708	150	329.55	211.185	242.208	222.656	396.9	163.268	250.632	282.576	193.821	196.625	270.336	154.368	161.262	150	167.5	102.608	64	68.8	156.065	198.189	223.2	147.5	142.848	150	0	261.954
30	405.108	384.475	151.424	498.888	445.824	388.8	538.002	344.064	312.65	342.792	222.784	433.125	249.86	158.661	188.16	193.6	140.454	385.641	197.568	259.028	222.656	482.112	284.4	227.529	295.2	255.664	180	333.27	226.875	199.65	187.55	154.468	92.928	71.487	59.319	232.925	181.888	219.303	135.936	156.065	187.55	0	261.954

## Sheet: Figure4_CAL27
Days	Vehicle																	MDL-800 (80mg/kg)																	BYL719 (25mg/kg)							Combination
0		29.05	36.93	33.7	17.87	40.82	26.34	23.2	43.96	39	25.43	40.34	0	0	39.49	36.4	40.91	24.89	20.43	32.21	38.45	24.92	48.36	24.43	47.37	31.48	48.95	14.13	14.13	20.67	0	14.13	14.13	20.67	26.68	38.51	36.79	39.32	25.21	14.13	34.88	22.43	14.55	25.48	19.62	43.67	23.7	38.36
3		50.9	62.07	57.93	43.57	73.29	40.61	65.45	74.14	73.86	34.76	47.59	23.96	14.13	69.26	45.7	79.41	48.95	42.67	61.92	66.29	47.58	95.81	40.46	80.07	39.04	55.91	31.33	24.2	38.35	39.51	31	29.95	37.04	23.52	48.37	45.75	40.33	25.66	21.52	39.56	31.11	19.21	33.33	14.13	58.57	36.8	55.28
5	40.33	67.2	69.19	78.98	74.46	127.82	84.38	76.76	73.67	102.41	73.56	90.5	23.35	14.13	68.86	129.84	101.47	69.7	66.55	54.85	92.22	54.9	93.27	51.99	90.11	58.99	76.01	39.13	42.64	29.09	37.43	42.45	35.99	43.45	63.03	51.18	85.15	51	30.41	40.53	73.09	24.96	16.3	40.65	16.7	56.88	33.5	52.75
7	56.2	67.15	121.33	100.07	104.03	134.92	77.45	112.79	80.41	115.8	91.06	106.4	63.57	45.2	89.37	152.41	152.69	63.6	76.28	53.72	139.46	63.29	114.39	50.12	110.32	87.63	85.66	33.89	61.78	54.65	42.19	34.68	38.48	41.15	63.65	50.85	76.97	61.96	48.08	51.91	109.41	38.31	17.85	45.8	19.1	54.19	27.96	71.88
10	81.33	104.99	93.28	131.06	135.4	208.92	77.53	110.76	105.69	126.78	122.43	138.8	55.96	50.17	148.48	194.41	160.04	92.73	93.96	88.86	194.03	86.35	180.03	64.63	167.74	107.99	131.21	59.98	97.08	57.71	76.42	59.79	72.64	108.18		79.11	96.18	49.67	62.26	52.19	148.28	57	25.71	91.41	46.07	82.92	53.34	87.33
11	84.26	92.49	170.54	124.09	161.56	204.67	173.14	118.58	126	156.81	131.73	127.98	116.39	123.47	145.48	207.12	141.01	131.98	108.3	94.87	201.63	81.14	164.74	113.59	164.09	99.01	125.33	95.07	82.84	122.85	99.46	68.07	98.59	95.87	110.89	60.51	103.86	121.9	82.91	108.13	167.01	65.15	31.63	101.92	38.05	85.41	55.16	103.44
12	85.83	138.24	186.02	121.72	139.02	220.45	112.13	141.19	137.32	148.31	205.69	216.4			146.83	255.63	182.6	154	154	104.79	220.95	96.97	198.74	123.74	219.57	119.63	143.13	87.87	108.28	119.12	95.27	73	80.97	114.61	143.85	83.98	155.93	175.08	87.54	146.86	167.27	66.07	41.41	108.31	37.29	108.03	70.52	113.79
14	153.64	110.72	285.2	135.22	291.86	251.53	152.95	192.15	144.08	172.01	159.31	227.46	216.01	221.6	191.08	366.63	229.66	163.42	139.99	141.9	199.67	113.46	235.31	165.12	224.28	164.59	195.13		145.6	208.94	115.44	100.7	88.48	137.8	131.04	143.46	162.46	179.5	109.76	137.22	188.61	88.93	34.72	139.72	46.48	115.47	80.47
17	158.09	172.38	325.25	235.72	262.64	301.11	221.4	283.64	202.29	184.93	253.84	265.19	197.61	157.22	188.07	430.23	303.42	228.85	209.08	218.19	267.54	155.38	315.86	243.94	321.26	176.21	205.39	172.55	125.85	184.24	116.41	172.78	123.68	200.39	169.19	151.73	171.9	219	136.96	163.78	191.8	100.97	33.97	198.84	74.25	130.19	75.56	152.4

## Sheet: SupplementaryFigure1_HSC2
Days	Vehicle								MDL-800 (80mg/kg)
0	68.921	57.498	67.2	52.022	57.76	66.924	68.921	63.878	57.76	59.319	80.408	70.56	63.882	52.675
4	88.36	122.472	101.614	89.856	99.405	89.1	95.22	76.95	53.136	62.361	63.504	63.882	57.6	71.188
7	182.329	193.492	68.8	168.948	152.703	143.055	98.736	139.968	67.24	100.672	97.5	61.74	89.856	89.093
10	389.376	323.208	326.592	151.25	294	235.48	383.688	191.296	181.5	241.2	164.836	170.569	222.264	184.671
14	631.377	573.056	452.709	266.616	407.628	396.9	450.528	229.376	215.818	333.775	251.384	240.448	339.512	377.076

## Sheet: SupplementaryFigure1_FaDu
Days	Vehicle								MDL-800 (80mg/kg)
0	22.11	21.23	29.16	25.53	20.07	21.64	31.98	29.09	24.73	14.13	25.36	22.03	21.26	24.67	49.5	14.13
2	40.17	49.85	71.54	42.52	34.15	30.12	41.59	45.2	25.31	15.74	31.33	42.3	33.1	29.11	51.68	22.89
4	68.12	79.05	173.99	67.17	48.52	53.34	92.98	90.35	70.32	24.98	53.61	56.65	80.52	92.02	84.7	52.73
7	116.21	182.11	275.89	96.11	121.95	129.57	201.36	183.84	115.19	35.87	88.93	83.05	115.57	162.08	97.06	129.88
9	205.76	222.45	368.14	122.37	189.57	169.59	312.29	325.64	124.61	69.49	150.56	154.44	196.83	179.76	97.08	143.76
11	330.09	434.65	570.56	238.46	280.58	270.74	447.75	535.36	224.01	121.21	238.24	283.63	423.18	306.87	163.9	202.79
